# Supplementary material for: Palaeoproteomics gives new insight into early southern African pastoralism
Source: Sci Rep. 2020 Sep 2;10:14427. doi: 10.1038/s41598-020-71374-3 (PMC7468255; doi:10.1038/s41598-020-71374-3)
Supplement: Supplementary file 2 — Supplementary Table. [file 41598_2020_71374_MOESM2_ESM.xlsx]

## Sheet: MarkerPeptides_Reference
					Aepyceros melampus		Antidorcas marsupialis		Ovis aries	Capra hircus
Discriminating peptide (DP#)	Peptide	PSM (sequence, PTMs)	m/z (z, rt)	Species	IMP_118	IMP_119	SPR_89	SPR_1670	ABY	CHE_06
#1	AGEVGPPGPPGPAGEK	2 ox P	724.85 (2+, rt 5.2 min, 2 ox P)	O. aries					#848
	PGEVGPPGPPGPAGEK	GETGPAGRPGEVGPPGPPGPAGEKGSPGSDGPAGAPGTPGPQGIAGQR - 2 missed cleavage + 3 ox P	1072.26 (4+, rt 7.7 min)	C. hircus, A. marsupialis, A. melampus	#1765	#1746	#2128	#1953		#1869
		GETGPAGRPGEVGPPGPPGPAGEKGSPGSDGPAGAPGTPGPQGIAGQR - 2 missed cleavage + 4 ox P	1076.26 (4+, rt 7.6 min)		#1733		#2072	yes but no MS2		#1835
#2	GPPGESGAAGPTGPIGSR	1 ox P	790.88 ( 2+, rt 5.5 min)	O. aries, C. hircus					#1274	#1481
	GPPGESGAAGPAGPIGSR	1 ox P	775.88 (2+, rt 6.4 min)	A. marsupialis, A. melampus	#1439	#1413	#1664	#1549
#3	GEAGAAGPAGPAGPR		618.31 (2+, rt 4.7 min)	A. marsupialis			#1131	#1067
	GEAGPAGPAGPAGPR	GAPGAVGAPGPAGANGDRGEAGPAGPAGPAGPR - 1 missed cleavage + 2 ox P + 1 deam N	692.68 (4+, rt 7.3 min)	O. aries, C. hircus, A. melampus	#1646	#1622			#1680	#1730
			923.10 (3+, rt 7.3 min)		#1633	#1621			#1677	#1712
#4	GENGPVGPTGPAGAAGPSGPNGPPGPAGSR	1 ox P + 2 deam N	852.39 (3+, rt. 8.0 min)	A. marsupialis			#2195	#2023
	GENGPVGPTGPVGAAGPSGPNGPPGPAGSR	GPKGENGPVGPTGPVGAAGPSGPNGPPGPAGSR - 1 missed cleavage + 2 ox P + 1 deam N	960.79 (3+, rt 7.6 min)	O. aries, C. hircus, A. melampus	#1654	yes but no MS2			#1847	#1735
		GPKGENGPVGPTGPVGAAGPSGPNGPPGPAGSR - 1 missed cleavage + 2 ox P + 2 deam N	961.13 (3+, rt 7.7 min)		yes but no MS2	#1744			#1869	yes but no MS2
		1 ox P + 2 deam N	861.74 (3+, rt 8.3 min)		yes but no MS2	yes but no MS2			#2044	#2072
#5	GPSGEPGTAGPPGTPGPQGLLGAPGFLGLPGSR	4 ox P	1006.50 (3+, rt 10.4 min)	O. aries, A. marsupialis, A. melampus	#2441	#2408		#2701	#2608
		5 ox P	1011.83 (3+, rt 10.3 min)		#2405	#2378	#2908	#2672	#2581
		5 ox P + 1 deam Q	1012.16 (3+, rt 10.2 min)		yes but no MS2	#2423	#2924	yes but no MS2	#2622
		5 ox P	759.12 ( 4+, rt 10.2 min)		yes but no MS2			#2677	#2585
	GPSGEPGTAGPPGTPGPQGFLGPPGFLGLPGSR	5 ox P	1031.83 (3+, rt 10.3 min)	C. hircus						#2618
		5 ox P + 1 deam Q	1032.16 (3+, rt 10.5 min)							#2658

## Sheet: MarkerPeptides_Archaeological
Discriminating peptide (DP#)	Peptide	m/z (z, rt, modifications)	Species	LC_113	LC_114	LC_115	LC_116	LC_117	LC_118	LC_119	LC_120	LC_121	LC_122	LC_124	LC_125	LC_126	LC_127	LC_128	LC_129	LC_130	LC_131	LC_132	LC_133	LC_134	LC_135	LC_136	LC_137	LC_138	LC_139	LC_149	LC_176
#1	AGEVGPPGPPGPAGEK	724.85 (2+, rt 5.2 min, 2 ox P)	O. aries		#1309	#1358	#1357	#1232	#1234	#1273	#1327	#1313	#1375	#1284	#1289	#1210	#1213	#1313	#1263	#1303	#1289	#1266	#1316		#1348	#1252	#1481	#1342	#1281
	PGEVGPPGPPGPAGEK	1072.26 (4+, rt 7.7 min, 2 missed cliv., 3 ox P)	C. hircus, A. marsupialis, A. melampus	#592																				#1891						#537	#601
		1076.26 (4+, rt 7.6 min, 2 missed cliv. 4 ox P)																						#1876
#2	GPPGESGAAGPAGPIGSR	775.88 (2+, rt 5.7 min, 1 ox P)	A. marsupialis, A. melampus	#432																				#1524						#393	#436
#3	GEAGAAGPAGPAGPR	618.31 (2+, rt 3.1 min)	A. marsupialis	#237																										#219	#242
#4	GENGPVGPTGPAGSSGPAGPNGPPGPAGSR	852.39 (3+, rt. 8.0 min, 1 ox + 2 deam N)	A. marsupialis	yes but no MS2																										#547	yes but no MS2
#5	GPSGEPGTAGPPGTPGPQGLLGAPGFLGLPGSR	1006.50 (3+, rt 10.4 min, 4 ox P)	O. aries, A. marsupialis, A. melampus	#778	#2813	#2909	#3010	#2664	#2687	#2840	#2980	#2924	#2979	#2866	#2869	#2657		#2927	#2816	#2872	#2897		#2887		#2989	#2710	#3119	#2948	#2814	#703	#784
		1011.83 (3+, rt 10.3 min, 5 ox P)		#771	#2776	#2885	yes but no MS2	#2647	#2660	#2813	#2949	#2900	#2937	#2838	#2839	#2630	#2558	#2898	#2796	#2843	#2858	#2698	#2859	#2585	#2947	#2683	#3088	#2924		#698	#777
		1012.16 (3+, rt 10.2 min, 5 ox P + 1 deam Q)		#777	#2812	#2920	#2981	#2674	#2688	#2842	#2979	#2945 #2894	#2978	#2878	#2870	#2656		#2928	#2788	#2873	#2904		#2898		#2957	#2721	#3118	#2960	#2813	#705	#786
		759.12 ( 4+, rt 10.2 min, 5 ox P)				(#2882)	#2985	#2642	#2663	#2816		#2910 no MS2	#2943	#2842	#2842	#2635			#2791	#2846	#2862		#2863		#2952		#3095	#2923	#2782
	GPSGEPGTAGPPGTPGPQGFLGPPGFLGLPGSR	1031.83 (3+, rt 10.3 min, 5 ox P)	C. hircus
		1032.16 (3+, rt 10.5 min, 5 ox P + 1 deam Q)
			Morphological identification	Caprine	Size 2/3 bovid	Size 2/3 bovid	Size 2/3 bovid	Size 2/3 bovid	Size 2/3 bovid	Size 2/3 bovid	Size 2/3 bovid	Size 2/3 bovid	Size 2/3 bovid	Size 2/3 bovid	Caprine	Caprine	Caprine	Caprine	Caprine	Caprine	O. aries	Antidorcas/Aepyceros	Antidorcas/Aepyceros	Antidorcas/Aepyceros	Caprine	Antidorcas/Aepyceros	Antidorcas/Aepyceros	Size 2/3 bovid	Size 2/3 bovid	Caprine	Caprine
			Molecular Identification	A. marsupialis	O. aries	O. aries	O. aries	O. aries	O. aries	O. aries	O. aries	O. aries	O. aries	O. aries	O. aries	O. aries	O. aries	O. aries	O. aries	O. aries	O. aries	O. aries	O. aries	A. melampus	O. aries	O. aries	O. aries	O. aries	O. aries	A. marsupialis	A. marsupialis

## Sheet: PSMs
				REFERENCE SAMPLES
Discriminating peptide (DP#)	Peptide markers	# Samples	Species	SPR_89	SPR_1670	IMP_118	IMP_119	ABY	CHE06
	COL1A1 peptide markers
#1	AGEVGPPGPPGPAGEK	1	O. aries	0	0	0	0	18	0
	PGEVGPPGPPGPAGEK	3	C. hircus, A. marsupialis, A. melampus	19	14	11	9	0	15
	COL1A2 peptide markers
#2	GPPGESGAAGPTGPIGSR	2	O. aries, C. hircus	0	0	0	0	8	3
	GPPGESGAAGPAGPIGSR	2	A. marsupialis, A. melampus	9	7	10	7	0	0
#3	GEAGPAGPAGPAGPR	4	O. aries, C. hircus, A. melampus	0	0	10	7	6	9
	GEAGAAGPAGPAGPR	2	A. marsupialis	14	10	0	0	0	0
#4	GENGPVGPTGPVGAAGPSGPNGPPGPAGSR	4	O. aries, C. hircus, A. melampus	0	0	6	3	4	15
	GENGPVGPTGPAGAAGPSGPNGPPGPAGSR	2	A. marsupialis	1	2	0	0	0	0
#5	GPSGEPGTAGPPGTPGPQGLLGAPGFLGLPGSR	5	O. aries, A. marsupialis, A. melampus	5	4	1	3	25	0
	GPSGEPGTAGPPGTPGPQGFLGPPGFLGLPGSR	3	C. hircus	0	0	1	5	0	17
	Identification			A. marsupialis	A. marsupialis	A. melampus	A. melampus	O. aries	C. hircus
	MS method			method1	method1	method1	method1	method1	method1
				ARCHAEOLOGICAL SAMPLES
Discriminating peptide (DP#)	Peptide markers	# Samples	Species	LC_113	LC_113	LC_149	LC_149	LC_176	LC_176	LC_134	LC_114	LC_115	LC_116	LC_117	LC_118	LC_119	LC_120	LC_121	LC_122	LC_124	LC_125	LC_126	LC_127	LC_128	LC_129	LC_130	LC_131	LC_132	LC_133	LC_135	LC_136	LC_137	LC_138	LC_139
	COL1A1 peptide markers
#1	AGEVGPPGPPGPAGEK	24	O. aries	0	0	0	0	0	0	0	18	18	18	10	14	18	14	16	20	17	12	13	21	14	16	13	11	24	18	19	4	9	12	21
	PGEVGPPGPPGPAGEK	4	C. hircus, A. marsupialis, A. melampus	0	1	0	3	1	3	18	0	0	0	0	0	0	0	0	0	0	0	0	0	0	0	0	0	0	0	0	1	1	0	0
	COL1A2 peptide markers
#2	GPPGESGAAGPTGPIGSR	25	O. aries, C. hircus	0	0	0	0	1	0	0	6	6	6	4	6	5	6	4	6	5	5	6	6	6	4	5	4	6	6	6	4	6	4	5
	GPPGESGAAGPAGPIGSR	7	A. marsupialis, A. melampus	3	2	2	2	1	3	12	0	0	0	0	0	0	0	0	0	0	0	0	0	0	0	0	0	0	0	0	0	1	0	0
#3	GEAGPAGPAGPAGPR	27	O. aries, C. hircus, A. melampus	0	0	0	1	0	0	10	9	14	14	11	12	15	13	13	16	12	13	10	10	14	12	11	8	9	13	14	10	11	13	10
	GEAGAAGPAGPAGPR	3	A. marsupialis	0	3	0	2	0	2	0	0	0	0	0	0	0	1	0	0	0	0	1	0	1	0	0	0	0	0	0	0	0	0	0
#4	GENGPVGPTGPVGAAGPSGPNGPPGPAGSR	25	O. aries, C. hircus, A. melampus	0	0	0	0	0	0	6	8	17	17	14	15	15	15	18	18	17	20	9	3	14	18	15	12	6	20	19	4	9	19	17
	GENGPVGPTGPAGAAGPSGPNGPPGPAGSR	1	A. marsupialis	0	0	0	1	0	0	0	0	0	0	0	0	0	0	0	0	0	0	0	0	0	0	0	0	0	0	0	0	0	0	0
#5	GPSGEPGTAGPPGTPGPQGLLGAPGFLGLPGSR	28	O. aries, A. marsupialis, A. melampus	0	2	0	3	0	4	1	30	18	22	17	19	26	19	19	19	23	22	22	25	23	17	19	17	27	26	18	11	17	19	24
	GPSGEPGTAGPPGTPGPQGFLGPPGFLGLPGSR	0	C. hircus	0	0	0	0	0	0	0	0	0	0	0	0	0	0	0	0	0	0	0	0	0	0	0	0	0	0	0	0	0	0	0
	Identification			A. marsupialis	A. marsupialis	A. marsupialis	A. marsupialis	A. marsupialis	A. marsupialis	A. melampus	O. aries	O. aries	O. aries	O. aries	O. aries	O. aries	O. aries	O. aries	O. aries	O. aries	O. aries	O. aries	O. aries	O. aries	O. aries	O. aries	O. aries	O. aries	O. aries	O. aries	O. aries	O. aries	O. aries	O. aries
	MS method			method1	method2	method1	method2	method1	method2	method1	method1	method1	method1	method1	method1	method1	method1	method1	method1	method1	method1	method1	method1	method1	method1	method1	method1	method1	method1	method1	method1	method1	method1	method1
